# Supplementary material for: Longivena, a new robber-fly genus from Brazil (Diptera, Asilidae, Asilinae)
Source: Zookeys. 2014 Sep 30;(443):119–38. doi: 10.3897/zookeys.443.8324 (PMC4205505; doi:10.3897/zookeys.443.8324)
Supplement: XML Treatment for Longivena [file zookeys.443.8324-treatment1.xml]

<!DOCTYPE tp:taxon-treatment
  PUBLIC "-//TaxonX//DTD Taxonomic Treatment Publishing DTD v0 20100105//EN" "tax-treatment-NSO.dtd">
<tp:taxon-treatment xmlns:tp="http://www.plazi.org/taxpub"><tp:treatment-meta><kwd-group><label>Taxon classification</label><kwd><named-content content-type="kingdom">Animalia</named-content></kwd><kwd><named-content content-type="order">Diptera</named-content></kwd><kwd><named-content content-type="family">Asilidae</named-content></kwd></kwd-group><mixed-citation publication-type="journal"><person-group><name><surname>Vieira</surname><given-names>Rodrigo</given-names></name><name><surname>Rafael</surname><given-names>José Albertino</given-names></name></person-group><article-title><italic><tp:taxon-name><tp:taxon-name-part taxon-name-part-type="genus">Longivena</tp:taxon-name-part></tp:taxon-name></italic>, a new robber-fly genus from Brazil (<tp:taxon-name><tp:taxon-name-part taxon-name-part-type="order">Diptera</tp:taxon-name-part></tp:taxon-name>, <tp:taxon-name><tp:taxon-name-part taxon-name-part-type="family">Asilidae</tp:taxon-name-part></tp:taxon-name>, <tp:taxon-name><tp:taxon-name-part taxon-name-part-type="subfamily">Asilinae</tp:taxon-name-part></tp:taxon-name>)</article-title><source>Zookeys</source><day>30</day><month>9</month><year>2014</year><volume>2014</volume><issue>443</issue><fpage>119</fpage><lpage>138</lpage><pub-id pub-id-type="doi">10.3897/zookeys.443.8324</pub-id></mixed-citation></tp:treatment-meta><tp:nomenclature><tp:taxon-name>
                        <tp:taxon-name-part taxon-name-part-type="genus">Longivena</tp:taxon-name-part>
                        <object-id xmlns:xlink="http://www.w3.org/1999/xlink" content-type="zoobank" xlink:type="simple">http://zoobank.org/49AE8CEA-8129-485B-AAE7-506F03ECC168</object-id>
                    </tp:taxon-name><tp:taxon-status xmlns:xlink="http://www.w3.org/1999/xlink" xlink:type="simple">gen. n.</tp:taxon-status></tp:nomenclature><tp:treatment-sec sec-type="Type species"><title>Type species.</title><p><italic><tp:taxon-name><tp:taxon-name-part taxon-name-part-type="genus">Longivena</tp:taxon-name-part> <tp:taxon-name-part taxon-name-part-type="species">digitata</tp:taxon-name-part></tp:taxon-name></italic> sp. n. (present designation).</p></tp:treatment-sec><tp:treatment-sec sec-type="Etymology"><title>Etymology.</title><p>From Latin, <italic>longi</italic> = long + <italic>vena</italic>= vein, referring to the long stump vein (supernumerary crossvein) on R<sub>4</sub> that reaches the base of R<sub>2+3</sub>.</p></tp:treatment-sec><tp:treatment-sec sec-type="Gender"><title>Gender.</title><p>Feminine.</p></tp:treatment-sec><tp:treatment-sec sec-type="Distribution"><title>Distribution.</title><p><bold>Brazil:</bold> Maranhão, Bahia, Minas Gerais and Mato Grosso do Sul states (Fig. <xref ref-type="fig" rid="F7">50</xref>).</p></tp:treatment-sec><tp:treatment-sec sec-type="Description"><title>Description.</title><p>Head. Postpedicel oval, small, narrow distally; two to six setae, and two to four ocellar macrosetae; vertex black or yellowish, usually sparsely gold tomentose; face black or yellow, gold tomentose; proboscis black with thin and yellow ventral setae; labial setae yellowish; occipital setae white or yellowish. Thorax: two black no<!--PageBreak-->topleural macrosetae; one to two black supra-alar macrosetae; two black postalar macrosetae; no anatergal setae; thin, yellowish and black, discal scutellar setae yellowish or black, katatergal macrosetae yellowish; setae on posterior meron + metanepisternum yellowish. Wing: Without costal dilation; bifurcation of R<sub>4+5</sub> beyond apex of discal cell; R<sub>4</sub> supernumerary crossvein present, complete, reaching R<sub>2+3</sub>, as long as 1/5–1/6 of R<sub>2+3</sub> length (Figs <xref ref-type="fig" rid="F1">3</xref>, <xref ref-type="fig" rid="F2">12</xref>, <xref ref-type="fig" rid="F3">21</xref>, <xref ref-type="fig" rid="F5">34</xref>, <xref ref-type="fig" rid="F6">43</xref>); microtrichia on posterior wing margin arranged in a single plane. Legs: Femora black or light yellow (Figs <xref ref-type="fig" rid="F1">1</xref>, <xref ref-type="fig" rid="F2">10</xref>, <xref ref-type="fig" rid="F3">19</xref>, <xref ref-type="fig" rid="F4">28</xref>, <xref ref-type="fig" rid="F5">32</xref>, <xref ref-type="fig" rid="F6">41</xref>); fore femur with yellow setae ventrally, occasionally with some black setae. Male abdomen: sternite VIII may be developed medioapically (Figs <xref ref-type="fig" rid="F1">9</xref>, <xref ref-type="fig" rid="F4">23</xref>, <xref ref-type="fig" rid="F6">45</xref>). Male terminalia: oblique to body axis (Figs <xref ref-type="fig" rid="F1">1</xref>, <xref ref-type="fig" rid="F2">10</xref>, <xref ref-type="fig" rid="F3">19</xref>, <xref ref-type="fig" rid="F5">32</xref>, <xref ref-type="fig" rid="F6">41</xref>); epandrium divided proximally and halves approximated medially; hypandrium dorsoventrally flatenned medially; hypandrium partially fused to base of epandrium; aedeagus directed dorsally (Figs <xref ref-type="fig" rid="F1">5</xref>, <xref ref-type="fig" rid="F2">17</xref>, <xref ref-type="fig" rid="F4">26</xref>, <xref ref-type="fig" rid="F5">39</xref>, <xref ref-type="fig" rid="F6">48</xref>). Female terminalia: Tergite VIII long and slender (Figs <xref ref-type="fig" rid="F4">28</xref>, <xref ref-type="fig" rid="F4">30</xref>). Tergite IX + X membranous medioapically; three oval and sclerotized spermathecal capsules (Fig. <xref ref-type="fig" rid="F4">31</xref>).</p></tp:treatment-sec><tp:treatment-sec><!--Section generated to contain objects referenced in tp:taxon-treatment.--><fig id="F7" position="float" orientation="portrait"><label>Figure 50.</label><caption><p>Distribution of <italic><tp:taxon-name><tp:taxon-name-part taxon-name-part-type="genus">Longivena</tp:taxon-name-part></tp:taxon-name></italic> gen. n. species.</p></caption><graphic xmlns:xlink="http://www.w3.org/1999/xlink" xlink:href="zookeys-443-119-g007.jpg" position="float" orientation="portrait" xlink:type="simple" id="oo_32307.jpg"/></fig><fig id="F1" position="float" orientation="portrait"><label>Figures 1–9.</label><caption><p><italic><tp:taxon-name><tp:taxon-name-part taxon-name-part-type="genus">Longivena</tp:taxon-name-part> <tp:taxon-name-part taxon-name-part-type="species">bilobata</tp:taxon-name-part></tp:taxon-name></italic> sp. n. Holotype male. <bold>1</bold> Habitus, lateral view <bold>2</bold> Terminalia, lateral view <bold>3</bold> Wing. Obs. The small crosssvein connecting stump vein with R<sub>2+3</sub> is an anomaly <bold>4</bold> Terminalia, lateral view treated in hot 10% KOH <bold>5</bold> Sternite VIII <bold>6</bold> Gonocoxite and gonostylus <bold>7</bold> Apex of gonostylus <bold>8</bold> Aedeagus <bold>9</bold> Apex of aedeagus. Abbreviations: aed: aedeagus; cerc: cercus; ej apod: ejaculatory apodeme; epand: epandrium; goncx: gonocoxite; gonst: gonostylus; hypd: hypandrium; st VIII: sternite VIII.</p></caption><graphic xmlns:xlink="http://www.w3.org/1999/xlink" xlink:href="zookeys-443-119-g001.jpg" position="float" orientation="portrait" xlink:type="simple" id="oo_32301.jpg"/></fig><fig id="F2" position="float" orientation="portrait"><label>Figures 10–18.</label><caption><p><italic><tp:taxon-name><tp:taxon-name-part taxon-name-part-type="genus">Longivena</tp:taxon-name-part> <tp:taxon-name-part taxon-name-part-type="species">digitata</tp:taxon-name-part></tp:taxon-name></italic> sp. n. Holotype male. <bold>10</bold> Habitus, lateral view <bold>11</bold> Terminalia, lateral view <bold>12</bold> Wing <bold>13</bold> Terminalia, lateral view treated in hot 10% KOH <bold>14</bold> Sternite VIII <bold>15</bold> Gonocoxite and gonostylus <bold>16</bold> Apex of gonostylus <bold>17</bold> Aedeagus <bold>18</bold> Apex of aedeagus. Abbreviations: aed: aedeagus; cerc: cercus; ej apod: ejaculatory apodeme; epand: epandrium; goncx: gonocoxite; gonst: gonostylus; st VIII: sternite VIII.</p></caption><graphic xmlns:xlink="http://www.w3.org/1999/xlink" xlink:href="zookeys-443-119-g002.jpg" position="float" orientation="portrait" xlink:type="simple" id="oo_32302.jpg"/></fig><fig id="F3" position="float" orientation="portrait"><label>Figures 19–22.</label><caption><p><italic><tp:taxon-name><tp:taxon-name-part taxon-name-part-type="genus">Longivena</tp:taxon-name-part> <tp:taxon-name-part taxon-name-part-type="species">digitata</tp:taxon-name-part></tp:taxon-name></italic> sp. n. Paratype female: <bold>19</bold> Habitus, lateral view <bold>20</bold> Head, frontal view <bold>21</bold> Ovipositor, lateral view <bold>22</bold> Capsule of spermathecae; Abbreviations: spmth: capsule of spermathecae; t VIII: tergite VIII; st VIII: sternite VIII.</p></caption><graphic xmlns:xlink="http://www.w3.org/1999/xlink" xlink:href="zookeys-443-119-g003.jpg" position="float" orientation="portrait" xlink:type="simple" id="oo_32303.jpg"/></fig><fig id="F5" position="float" orientation="portrait"><label>Figures 32–40.</label><caption><p><italic><tp:taxon-name><tp:taxon-name-part taxon-name-part-type="genus">Longivena</tp:taxon-name-part> <tp:taxon-name-part taxon-name-part-type="species">limeiraoliverai</tp:taxon-name-part></tp:taxon-name></italic> sp. n. Holotype male. <bold>32</bold> Habitus, lateral view <bold>33</bold> Terminalia, lateral view <bold>34</bold> Wing <bold>35</bold> Terminalia, lateral view treated in hot 10% KOH <bold>36</bold> Sternite VIII <bold>37</bold> Gonocoxite and gonostylus <bold>38</bold> Apex of gonostylus <bold>39</bold> Aedeagus <bold>40</bold> Apex of aedeagus. Abbreviations: aed: aedeagus; cerc: cercus; ej apod: ejaculatory apodeme; epand: epandrium; goncx: gonocoxite; gonst: gonostylus; hypd: hypandrium; st VIII: sternite VIII.</p></caption><graphic xmlns:xlink="http://www.w3.org/1999/xlink" xlink:href="zookeys-443-119-g005.jpg" position="float" orientation="portrait" xlink:type="simple" id="oo_32305.jpg"/></fig><fig id="F6" position="float" orientation="portrait"><label>Figures 41–49.</label><caption><p><italic><tp:taxon-name><tp:taxon-name-part taxon-name-part-type="genus">Longivena</tp:taxon-name-part> <tp:taxon-name-part taxon-name-part-type="species">spatulata</tp:taxon-name-part></tp:taxon-name></italic> sp. n. Holotype male. <bold>41</bold> Habitus, lateral view <bold>42</bold> Terminalia, lateral view <bold>43</bold> Wing <bold>44</bold> Terminalia, lateral view treated in hot 10% KOH <bold>45</bold> Sternite VIII <bold>46</bold> Gonocoxite and gonostylus <bold>47</bold> Apex of gonostylus <bold>48</bold> Aedeagus <bold>49</bold> Apex of aedeagus. Abbreviations: aed: aedeagus; cerc: cercus; ej apod: ejaculatory apodeme; epand: epandrium; goncx: gonocoxite; gonst: gonostylus; st VIII: sternite VIII.</p></caption><graphic xmlns:xlink="http://www.w3.org/1999/xlink" xlink:href="zookeys-443-119-g006.jpg" position="float" orientation="portrait" xlink:type="simple" id="oo_32306.jpg"/></fig><fig id="F4" position="float" orientation="portrait"><label>Figures 23–31.</label><caption><p><italic><tp:taxon-name><tp:taxon-name-part taxon-name-part-type="genus">Longivena</tp:taxon-name-part> <tp:taxon-name-part taxon-name-part-type="species">flava</tp:taxon-name-part></tp:taxon-name></italic> sp. n. Holotype male. <bold>23</bold> Habitus, lateral view <bold>24</bold> Terminalia, lateral view <bold>25</bold> Wing <bold>26</bold> Terminalia, lateral view treated in hot 10% KOH <bold>27</bold> Aedeagus <bold>28</bold> Gonocoxite and gonostylus <bold>29</bold> Apex of aedeagus <bold>30</bold> Apex of gonostylus <bold>31</bold> Sternite VIII. Abbreviations: aed: aedeagus; cerc: cercus; ej apod: ejaculatory apodeme; epand: epandrium; goncx: gonocoxite; gonst: gonostylus; st VIII: sternite VIII.</p></caption><graphic xmlns:xlink="http://www.w3.org/1999/xlink" xlink:href="zookeys-443-119-g004.jpg" position="float" orientation="portrait" xlink:type="simple" id="oo_32304.jpg"/></fig></tp:treatment-sec></tp:taxon-treatment>
