# Supplementary material for: Longivena, a new robber-fly genus from Brazil (Diptera, Asilidae, Asilinae)
Source: Zookeys. 2014 Sep 30;(443):119–38. doi: 10.3897/zookeys.443.8324 (PMC4205505; doi:10.3897/zookeys.443.8324)
Supplement: XML Treatment for Longivena bilobata [file zookeys.443.8324-treatment2.xml]

<!DOCTYPE tp:taxon-treatment
  PUBLIC "-//TaxonX//DTD Taxonomic Treatment Publishing DTD v0 20100105//EN" "tax-treatment-NSO.dtd">
<tp:taxon-treatment xmlns:tp="http://www.plazi.org/taxpub"><tp:treatment-meta><kwd-group><label>Taxon classification</label><kwd><named-content content-type="kingdom">Animalia</named-content></kwd><kwd><named-content content-type="order">Diptera</named-content></kwd><kwd><named-content content-type="family">Asilidae</named-content></kwd></kwd-group><mixed-citation publication-type="journal"><person-group><name><surname>Vieira</surname><given-names>Rodrigo</given-names></name><name><surname>Rafael</surname><given-names>José Albertino</given-names></name></person-group><article-title><italic><tp:taxon-name><tp:taxon-name-part taxon-name-part-type="genus">Longivena</tp:taxon-name-part></tp:taxon-name></italic>, a new robber-fly genus from Brazil (<tp:taxon-name><tp:taxon-name-part taxon-name-part-type="order">Diptera</tp:taxon-name-part></tp:taxon-name>, <tp:taxon-name><tp:taxon-name-part taxon-name-part-type="family">Asilidae</tp:taxon-name-part></tp:taxon-name>, <tp:taxon-name><tp:taxon-name-part taxon-name-part-type="subfamily">Asilinae</tp:taxon-name-part></tp:taxon-name>)</article-title><source>Zookeys</source><day>30</day><month>9</month><year>2014</year><volume>2014</volume><issue>443</issue><fpage>119</fpage><lpage>138</lpage><pub-id pub-id-type="doi">10.3897/zookeys.443.8324</pub-id></mixed-citation></tp:treatment-meta><tp:nomenclature><tp:taxon-name>
                        <tp:taxon-name-part taxon-name-part-type="genus">Longivena</tp:taxon-name-part>
                        <tp:taxon-name-part taxon-name-part-type="species">bilobata</tp:taxon-name-part>
                        <object-id xmlns:xlink="http://www.w3.org/1999/xlink" content-type="zoobank" xlink:type="simple">http://zoobank.org/D228DDAB-CB6A-4A0A-9459-4ED70BAC70B5</object-id>
                    </tp:taxon-name><tp:taxon-status xmlns:xlink="http://www.w3.org/1999/xlink" xlink:type="simple">sp. n.</tp:taxon-status><xref ref-type="fig" rid="F1">Figs 1–9</xref></tp:nomenclature><tp:treatment-sec sec-type="Diagnosis"><title>Diagnosis.</title><p>Femora wholly black (Fig. <xref ref-type="fig" rid="F1">1</xref>); hind tibia, anteriorly, with basal 4/5 yellow and apical 1/5 black with a brown stripe, and posteriorly with basal 2/3 yellow and apical 1/3 brown; basal margin of epandrium straight, apex bilobate in lateral view (Figs <xref ref-type="fig" rid="F1">2</xref>, <xref ref-type="fig" rid="F1">4</xref>); gonocoxite apex rounded (Fig. <xref ref-type="fig" rid="F1">6</xref>).</p></tp:treatment-sec><tp:treatment-sec sec-type="Male"><title>Male.</title><p><bold>Holotype.</bold> Head. Antenna black; two setae and two long ocellar macrosetae; vertex, frons and face black, all sparsely golden tomentose; mystax with black and yellow setae; palpus with yellow basal setae and black apical setae; proboscis black with yellow ventral setae; labial setae yellowish; occiput black, silvery tomentose with white setae; ten black postocular macrosetae.</p><p>Thorax (Fig. <xref ref-type="fig" rid="F1">1</xref>). Antepronotum and postpronotum black, gold to brown tomentose; mesonotum black dorsally, golden laterally, with gold tomentose presutural and prescutellar spot; pleuron gray tomentose, except anepisternum gray and golden tomentose; scutellum gold tomentose. Chaetotaxy: Two black notopleural macrosetae; two black supra-alar macrosetae; two black postalar macrosetae; four pairs black presutural dorsocentral macrosetae; no anatergal setae; two black apical scutellar setae; discal scutellar setae black; katatergal macrosetae black; setae on posterior meron + metanepisternum yellowish.</p><p>Wing (Fig. <xref ref-type="fig" rid="F1">3</xref>). Brown. Crossvein r-m passes slightly beyond middle of discal cell; halter yellow.</p><p>Legs (Fig. <xref ref-type="fig" rid="F1">1</xref>). Femora wholly black. Fore tibia black; mid tibia dark brown to black anteriorly and yellow posteriorly; hind tibia, anteriorly, with basal 4/5 yellow and apical 1/5 black with a brown stripe, and with basal 2/3 yellow and apical 1/3 brown posteriorly. Fore femur with yellow ventral setae; mid femur with five black anteroventral setae, with one black apical seta dorsoposteriorly; hind femur with two yellow and one black macrosetae anteriorly, three yellow on basal 1/2 and three black macrosetae on apical 1/2 anteroventrally, and one apical black macrosetae posterodorsally; fore tibia with two black setae posteriorly; mid tibia with one long, black anteroventral seta; hind tibia with three black anterodorsal and two anteroventral setae; tarsomeres with black setae.</p><p>Abdomen. Tergites II–V dark brown, gold tomentose apically and laterally; tergites VI–VII golde tomentose; sternites I–V brown tomentose and sternites VI–VII golden tomentose. Sternite VIII not developed medioapically.</p><p>Terminalia (Figs <xref ref-type="fig" rid="F1">2</xref>, <xref ref-type="fig" rid="F1">4–9</xref>). Dark Brown to black (Fig. <xref ref-type="fig" rid="F1">2</xref>); epandrium basal margin straight, apex bilobate in lateral view (Figs <xref ref-type="fig" rid="F1">2</xref>, <xref ref-type="fig" rid="F1">4</xref>); gonostylus apex subtruncated (Figs <xref ref-type="fig" rid="F1">6</xref>, <xref ref-type="fig" rid="F1">7</xref>); gonocoxite apex rounded (Fig. <xref ref-type="fig" rid="F1">6</xref>); ejaculatory apodeme long and widened proximally in lateral view (Fig. <xref ref-type="fig" rid="F1">8</xref>); aedeagus with ventral projection directed dorsally and placed before folded apex (Figs <xref ref-type="fig" rid="F1">8</xref>, <xref ref-type="fig" rid="F1">9</xref>).</p><p><bold>Length.</bold> Body 13.4 mm; wing 9.0 mm.</p></tp:treatment-sec><tp:treatment-sec sec-type="Female"><title>Female.</title><p>Unknown.</p></tp:treatment-sec><tp:treatment-sec sec-type="Variations"><title>Variations</title><p><bold>(n= 5).</bold> Body length 12.6–15 mm; wing length 8.3–10 mm; eight to nine black postocular macrosetae; two black, apical scutellar macrosetae; black and yellow katatergal macrosetae; one black supra-alar macrosetae; capitulum reddish; hind femur with two yellow setae on basal 1/2 and two black on apical 1/2 anteroventrally.</p></tp:treatment-sec><tp:treatment-sec sec-type="Etymology"><title>Etymology.</title><p>From Latin, <italic>bi</italic> = two + <italic>lobus</italic> = lobe, referring to the bilobate apex of the epandrium.</p></tp:treatment-sec><tp:treatment-sec sec-type="Holotype conditions"><title>Holotype conditions.</title><p>Left detached wing mounted on microslides, terminalia placed in microvial with glycerin and pinned along with the specimen.</p></tp:treatment-sec><tp:treatment-sec sec-type="Distribution"><title>Distribution.</title><p><bold>Brazil:</bold> Maranhão (Fig. <xref ref-type="fig" rid="F7">50</xref>).</p></tp:treatment-sec><tp:treatment-sec sec-type="Type material examined"><title>Type material examined.</title><p><bold>Holotype:</bold> BRASIL, MA[ranhão], Mirador, Parque</p><p>Est.[adual] Mirador, Base do Mosquito [<named-content xmlns:xlink="http://www.w3.org/1999/xlink" content-type="dwc:verbatimCoordinates" xlink:type="simple">06°43'S 44°58'W</named-content>] / Armadilha de Malaise, 04–08.ii.2011, F. Limeira–de–Oliveira / Holotype <italic><tp:taxon-name><tp:taxon-name-part taxon-name-part-type="genus">Longivena</tp:taxon-name-part> <tp:taxon-name-part taxon-name-part-type="species">bilobata</tp:taxon-name-part></tp:taxon-name></italic> (♂ INPA).</p><p><bold>Paratypes:</bold> Same data as holotype / Paratype <italic><tp:taxon-name><tp:taxon-name-part taxon-name-part-type="genus">Longivena</tp:taxon-name-part> <tp:taxon-name-part taxon-name-part-type="species">bilobata</tp:taxon-name-part></tp:taxon-name></italic> (1♂ INPA; 1♂ CZMA); BRASIL, MA[ranhão], Mirador, Parque Est.[adual] Mirador, Base da Geraldina / Armadilha Luminosa, 08–13.iii.2008, F. Limeira–de–Oliveira, J.C. Silva / Paratype <italic><tp:taxon-name><tp:taxon-name-part taxon-name-part-type="genus">Longivena</tp:taxon-name-part> <tp:taxon-name-part taxon-name-part-type="species">bilobat</tp:taxon-name-part></tp:taxon-name></italic> a (1♂ INPA); BRASIL, MA[ranhão], Mirador, Parque Est.[adual] Mirador, Posto avançado do Mel, <named-content xmlns:xlink="http://www.w3.org/1999/xlink" content-type="dwc:verbatimCoordinates" xlink:type="simple">06°43'50"S, 44°58'59"W</named-content> / Armadilha Luminosa 02–08.iv.2001, F. Limeira–de–Oliveira, G.A. Reis &amp; M.S. Oliveira, cols. / Paratype <italic><tp:taxon-name><tp:taxon-name-part taxon-name-part-type="genus">Longivena</tp:taxon-name-part> <tp:taxon-name-part taxon-name-part-type="species">bilobata</tp:taxon-name-part></tp:taxon-name></italic> (1♂ CZMA).</p><fig id="F1" position="float" orientation="portrait"><label>Figures 1–9.</label><caption><p><italic><tp:taxon-name><tp:taxon-name-part taxon-name-part-type="genus">Longivena</tp:taxon-name-part> <tp:taxon-name-part taxon-name-part-type="species">bilobata</tp:taxon-name-part></tp:taxon-name></italic> sp. n. Holotype male. <bold>1</bold> Habitus, lateral view <bold>2</bold> Terminalia, lateral view <bold>3</bold> Wing. Obs. The small crosssvein connecting stump vein with R<sub>2+3</sub> is an anomaly <bold>4</bold> Terminalia, lateral view treated in hot 10% KOH <bold>5</bold> Sternite VIII <bold>6</bold> Gonocoxite and gonostylus <bold>7</bold> Apex of gonostylus <bold>8</bold> Aedeagus <bold>9</bold> Apex of aedeagus. Abbreviations: aed: aedeagus; cerc: cercus; ej apod: ejaculatory apodeme; epand: epandrium; goncx: gonocoxite; gonst: gonostylus; hypd: hypandrium; st VIII: sternite VIII.</p></caption><graphic xmlns:xlink="http://www.w3.org/1999/xlink" xlink:href="zookeys-443-119-g001.jpg" position="float" orientation="portrait" xlink:type="simple" id="oo_32301.jpg"/></fig></tp:treatment-sec><tp:treatment-sec><!--Section generated to contain objects referenced in tp:taxon-treatment.--><fig id="F7" position="float" orientation="portrait"><label>Figure 50.</label><caption><p>Distribution of <italic><tp:taxon-name><tp:taxon-name-part taxon-name-part-type="genus">Longivena</tp:taxon-name-part></tp:taxon-name></italic> gen. n. species.</p></caption><graphic xmlns:xlink="http://www.w3.org/1999/xlink" xlink:href="zookeys-443-119-g007.jpg" position="float" orientation="portrait" xlink:type="simple" id="oo_32307.jpg"/></fig></tp:treatment-sec></tp:taxon-treatment>
