# Supplementary material for: Longivena, a new robber-fly genus from Brazil (Diptera, Asilidae, Asilinae)
Source: Zookeys. 2014 Sep 30;(443):119–38. doi: 10.3897/zookeys.443.8324 (PMC4205505; doi:10.3897/zookeys.443.8324)
Supplement: XML Treatment for Longivena digitata [file zookeys.443.8324-treatment3.xml]

<!DOCTYPE tp:taxon-treatment
  PUBLIC "-//TaxonX//DTD Taxonomic Treatment Publishing DTD v0 20100105//EN" "tax-treatment-NSO.dtd">
<tp:taxon-treatment xmlns:tp="http://www.plazi.org/taxpub"><tp:treatment-meta><kwd-group><label>Taxon classification</label><kwd><named-content content-type="kingdom">Animalia</named-content></kwd><kwd><named-content content-type="order">Diptera</named-content></kwd><kwd><named-content content-type="family">Asilidae</named-content></kwd></kwd-group><mixed-citation publication-type="journal"><person-group><name><surname>Vieira</surname><given-names>Rodrigo</given-names></name><name><surname>Rafael</surname><given-names>José Albertino</given-names></name></person-group><article-title><italic><tp:taxon-name><tp:taxon-name-part taxon-name-part-type="genus">Longivena</tp:taxon-name-part></tp:taxon-name></italic>, a new robber-fly genus from Brazil (<tp:taxon-name><tp:taxon-name-part taxon-name-part-type="order">Diptera</tp:taxon-name-part></tp:taxon-name>, <tp:taxon-name><tp:taxon-name-part taxon-name-part-type="family">Asilidae</tp:taxon-name-part></tp:taxon-name>, <tp:taxon-name><tp:taxon-name-part taxon-name-part-type="subfamily">Asilinae</tp:taxon-name-part></tp:taxon-name>)</article-title><source>Zookeys</source><day>30</day><month>9</month><year>2014</year><volume>2014</volume><issue>443</issue><fpage>119</fpage><lpage>138</lpage><pub-id pub-id-type="doi">10.3897/zookeys.443.8324</pub-id></mixed-citation></tp:treatment-meta><tp:nomenclature><tp:taxon-name>
                        <tp:taxon-name-part taxon-name-part-type="genus">Longivena</tp:taxon-name-part>
                        <tp:taxon-name-part taxon-name-part-type="species">digitata</tp:taxon-name-part>
                        <object-id xmlns:xlink="http://www.w3.org/1999/xlink" content-type="zoobank" xlink:type="simple">http://zoobank.org/42183E59-2539-4278-8638-89EBCCBF7F34</object-id>
                    </tp:taxon-name><tp:taxon-status xmlns:xlink="http://www.w3.org/1999/xlink" xlink:type="simple">sp. n.</tp:taxon-status><xref ref-type="fig" rid="F2">Figs 10</xref><xref ref-type="fig" rid="F3">–22</xref></tp:nomenclature><tp:treatment-sec sec-type="Diagnosis"><title>Diagnosis.</title><p>Six setae and two ocellar macrosetae; no apical scutellar seta; sternites VI–VIII brown, golden tomentose; tergites I–II with yellow setae laterally; sternite VIII developed medioapically, with black and yellow setae (Fig. <xref ref-type="fig" rid="F2">14</xref>); gonocoxite with a digitiform projection (Fig. <xref ref-type="fig" rid="F2">15</xref>); aedeagus with a trapezoidal process apically (Figs <xref ref-type="fig" rid="F2">17</xref>, <xref ref-type="fig" rid="F2">18</xref>). Female: abdominal tergites I–IV brown, golden tomentose laterally; tergite VII black, golden tomentose laterally; tergite VIII dark brown, long and slender (Figs <xref ref-type="fig" rid="F3">19</xref>, <xref ref-type="fig" rid="F3">21</xref>); three spermathecal capsules oval and sclerotized (Fig. <xref ref-type="fig" rid="F3">22</xref>).</p></tp:treatment-sec><tp:treatment-sec sec-type="Male"><title>Male.</title><p><bold>Holotype.</bold> Head. Scape and pedicel black, postpedicel dark brown to black; six setae and two ocellar macrosetae; vertex black, sparsely golden tomentose; frons black; face black, golden tomentose; mystax mostly with black macrosetae and a few golden macrosetae on oral margin; palpus with yellow to brown setae; proboscis black with yellow ventral setae; labial setae yellowish; occiput black, sparsely gray tomentose, with yellow setae; eight to nine postocular macrosetae.</p><p>Thorax. Antepronotum golden, yellow to brown tomentose; postpronotum golden tomentose; mesonotum black, presutural and prescutellar spot golden and yellow tomentose; pleuron black, gray and golden tomentose. Chaetotaxy: two black notopleural macrosetae; one black supra-alar macrosetae; two black postalar macrosetae; two pairs of presutural and four pairs of postsutural dorsocentral macrosetae; no anatergal, neither apical scutellar setae; discal scutellar setae yellowish and blackish; katatergal macrosetae yellow; setae on posterior meron + metanepisternum yellowish.</p><p>Wing (Fig. <xref ref-type="fig" rid="F2">12</xref>). Brown. Crossvein r-m basal to middle of discal cell; halter yellow.</p><p>Legs (Fig. <xref ref-type="fig" rid="F2">10</xref>). Femora black; fore tibia black anteriorly and dorsally, brown ventrally, mixed black and brown posteriorly; mid tibia mostly brown, except for a black stripe anteriorly and black apex dorsally; hind tibia brown, black posteroapically; first tarsomere: fore black, mid dark brown and hind brown. Fore femur with only yellow ventral setae; mid femur with three black apical macrosetae, and yellow and black ventral setae; two yellow, basal and preapical, macrosetae posteriorly; hind femur with two yellow and one black macrosetae anteriorly, four yellow basal and two to three medioapical macrosetae anteroventrally; fore tibia with four yellow posteroventral setae on right leg and three yellow and one black apical setae on left leg; mid tibia with three yellow setae; hind tibia with five yellow setae dorsally, two to three black setae anteriorly, one yellow preapical seta ventrally; fore and mid tarsus with one yellow seta, hind tarsus with one to two yellow setae.</p><p>Abdomen. Tergites dark brown, golden tomentose; sternites VI–VIII brown, golden tomentose; sternite VIII developed medioapically, with black and yellow setae; tergites I–II with yellow setae laterally.</p><p>Terminalia (Figs <xref ref-type="fig" rid="F2">11</xref>, <xref ref-type="fig" rid="F2">13</xref>–<xref ref-type="fig" rid="F2">18</xref>). Brown, except cercus and apex of epandrium black (Fig. <xref ref-type="fig" rid="F2">11</xref>). Basal margin of the epandrium rounded, apex truncated in lateral view (Figs <xref ref-type="fig" rid="F2">11</xref>, <xref ref-type="fig" rid="F2">13</xref>); gonostylus with spiniform setae subapically (Figs <xref ref-type="fig" rid="F2">15</xref>, <xref ref-type="fig" rid="F2">16</xref>); gonocoxite with digitiform projection and with black setae ventrally (Fig. <xref ref-type="fig" rid="F2">15</xref>); ejaculatory apodeme long and wide proximally in lateral view (Fig. <xref ref-type="fig" rid="F2">17</xref>); aedeagus with trapezoidal projection placed before the curved apex (Figs <xref ref-type="fig" rid="F2">17</xref>, <xref ref-type="fig" rid="F2">18</xref>).</p><p><bold>Length.</bold> Body 12.2 mm; wing 8.1 mm.</p></tp:treatment-sec><tp:treatment-sec sec-type="Holotype conditions"><title>Holotype conditions.</title><p>Two ocellar setae lost; some mystax setae broken; one left dorsocentral macroseta lost; cells r4 and r5 punctured apically; right mid tibia with one seta broken and another lost; right hind femur with two anteroventral setae broken and left hind femur with three anteroventral macrosetae broken. Left detached wing mounted on microslides, terminalia placed in microvial with glycerin and pinned along with the specimen.</p><p><bold>Variation (n= 12):</bold> Body length 13.3–14.9 mm, wing 8.4–9.5 mm; three to seven ocellar setae; frons black, golden tomentose; five to seven postocular macrosetae; five pairs of postsutural dorsocentral macrosetae; one macrosetae and one, or two, apical scutellar setae; two black supra-alar macrosetae; halter stem yellow and capitulum reddish; mid femur with a black seta anteriorly; hind femur with three yellow macrosetae anteriorly, and four yellow and one to two anteroventrally; fore tibia with three to four yellow and one black setae posteroventrally; mid tibia with four yellow setae; hind tibia with two yellow setae anteriorly and one preapical ventrally; mid tarsus with black setae; tergites II–IV gray tomentose laterally; sternites II–VI gray tomentose.</p><p><bold>Female (Figs <xref ref-type="fig" rid="F3">19</xref>–<xref ref-type="fig" rid="F3">22</xref>):</bold> Similar to male, except for body length: 13.5–17.2 mm, wing 9.3–9.9 mm; six to eight postocular macrosetae; face dark brown, golden tomentose (Fig. <xref ref-type="fig" rid="F3">20</xref>); three to four pairs of postsutural dorsocentral macrosetae; one to two supra-alar macrosetae; no apical scutellar seta, except in one paratype that has one macroseta and one seta, and another that has only one seta; one paratype with fore basal tarsomere dark brown, mid and hind basal tarsomeres brown. Mid femur with one to three black macrosetae anteriorly (one paratype with three yellow macrosetae); hind femur with at most two yellow and one to two black macrosetae anteriorly (two paratypes with three yellow macrosetae, one of them with an additional black seta); hind femur with at most two black and four to five yellow macrosetae anteroventrally; fore tibia with three to four yellow setae posteroventrally (one <!--PageBreak-->paratype with two yellow and two black setae on left fore tibia); mid tibia with two to four yellow setae; hind tibia with four to five yellow setae dorsally (one paratype specimen with two yellow and one black setae anteriorly, one preapical and one yellow seta medioventrally); tarsomeres with only black setae, except for one paratype that has one yellow seta on fore and mid tarsomeres; hind tarsomere with one to two yellow setae; abdominal tergites I–VI brown, golden tomentose laterally; tergite VII black, golden tomentose laterally; tergite VIII dark brown, long and slender (Figs <xref ref-type="fig" rid="F3">19</xref>, <xref ref-type="fig" rid="F3">21</xref>); tergite IX + X membranous posteromedially; three spermathecal capsules oval and sclerotized (Fig. <xref ref-type="fig" rid="F3">22</xref>).</p><p><bold>Etymology:</bold> From Latin <italic>digitata</italic> = digitate, finger-like, referring to the shape of the gonocoxite’s apex.</p><p><bold>Distribution. Brazil:</bold> Bahia and Minas Gerais (Fig. <xref ref-type="fig" rid="F7">50</xref>).</p><p><bold>Type material examined. Holotype:</bold> BRASIL, BA[hia], Encruzilhada, <named-content xmlns:xlink="http://www.w3.org/1999/xlink" content-type="dwc:verbatimCoordinates" xlink:type="simple">15°32'25"S, 40°50'12"W</named-content>, 10–12.xii.2007 / J.A. Rafael, P.C. Grossi &amp; D.R. Parizotto col.[etores], Armadilha Luminosa, 800m / Holotype Longivena digitata (♂ INPA).</p><p><bold>Paratypes:</bold> same data as holotype (4♀ INPA); BRASIL, MG [Minas Gerais], Berizal, Fazenda Veredão, <named-content xmlns:xlink="http://www.w3.org/1999/xlink" content-type="dwc:verbatimCoordinates" xlink:type="simple">15°39'54"S, 41°39'56"W</named-content> / 14.xii.2007, J.A. Rafael, P.C. Grossi &amp; D.R. Parizotto col.[etores], Armadilha Luminosa, 850m / Paratype Longivena digitata (1♀ INPA); BRASIL, MG [Minas Gerais], Berizal, Fazenda Veredão, <named-content xmlns:xlink="http://www.w3.org/1999/xlink" content-type="dwc:verbatimCoordinates" xlink:type="simple">15°39'54"S, – 41°39'56"W</named-content>, 11.xii.2012, J.A. Rafael &amp; E.J. Grossi, Arm. Luminosa, 850m / Paratype Longivena digitata (3♂, 1♀ INPA); BRASIL, BA[hia], Encruzilhada, <named-content xmlns:xlink="http://www.w3.org/1999/xlink" content-type="dwc:verbatimCoordinates" xlink:type="simple">15°32'25"S, 40°50'12"W</named-content>, 15.xii.2007 / J.A. Rafael &amp; P.C. Grossi col.[etores], Armadilha Lumisona, 800m / Paratype Longivena digitata (2♂ INPA).</p><fig id="F2" position="float" orientation="portrait"><label>Figures 10–18.</label><caption><p><italic><tp:taxon-name><tp:taxon-name-part taxon-name-part-type="genus">Longivena</tp:taxon-name-part> <tp:taxon-name-part taxon-name-part-type="species">digitata</tp:taxon-name-part></tp:taxon-name></italic> sp. n. Holotype male. <bold>10</bold> Habitus, lateral view <bold>11</bold> Terminalia, lateral view <bold>12</bold> Wing <bold>13</bold> Terminalia, lateral view treated in hot 10% KOH <bold>14</bold> Sternite VIII <bold>15</bold> Gonocoxite and gonostylus <bold>16</bold> Apex of gonostylus <bold>17</bold> Aedeagus <bold>18</bold> Apex of aedeagus. Abbreviations: aed: aedeagus; cerc: cercus; ej apod: ejaculatory apodeme; epand: epandrium; goncx: gonocoxite; gonst: gonostylus; st VIII: sternite VIII.</p></caption><graphic xmlns:xlink="http://www.w3.org/1999/xlink" xlink:href="zookeys-443-119-g002.jpg" position="float" orientation="portrait" xlink:type="simple" id="oo_32302.jpg"/></fig><fig id="F3" position="float" orientation="portrait"><label>Figures 19–22.</label><caption><p><italic><tp:taxon-name><tp:taxon-name-part taxon-name-part-type="genus">Longivena</tp:taxon-name-part> <tp:taxon-name-part taxon-name-part-type="species">digitata</tp:taxon-name-part></tp:taxon-name></italic> sp. n. Paratype female: <bold>19</bold> Habitus, lateral view <bold>20</bold> Head, frontal view <bold>21</bold> Ovipositor, lateral view <bold>22</bold> Capsule of spermathecae; Abbreviations: spmth: capsule of spermathecae; t VIII: tergite VIII; st VIII: sternite VIII.</p></caption><graphic xmlns:xlink="http://www.w3.org/1999/xlink" xlink:href="zookeys-443-119-g003.jpg" position="float" orientation="portrait" xlink:type="simple" id="oo_32303.jpg"/></fig></tp:treatment-sec><tp:treatment-sec><!--Section generated to contain objects referenced in tp:taxon-treatment.--><fig id="F7" position="float" orientation="portrait"><label>Figure 50.</label><caption><p>Distribution of <italic><tp:taxon-name><tp:taxon-name-part taxon-name-part-type="genus">Longivena</tp:taxon-name-part></tp:taxon-name></italic> gen. n. species.</p></caption><graphic xmlns:xlink="http://www.w3.org/1999/xlink" xlink:href="zookeys-443-119-g007.jpg" position="float" orientation="portrait" xlink:type="simple" id="oo_32307.jpg"/></fig></tp:treatment-sec></tp:taxon-treatment>
