# Supplementary material for: Longivena, a new robber-fly genus from Brazil (Diptera, Asilidae, Asilinae)
Source: Zookeys. 2014 Sep 30;(443):119–38. doi: 10.3897/zookeys.443.8324 (PMC4205505; doi:10.3897/zookeys.443.8324)
Supplement: XML Treatment for Longivena flava [file zookeys.443.8324-treatment4.xml]

<!DOCTYPE tp:taxon-treatment
  PUBLIC "-//TaxonX//DTD Taxonomic Treatment Publishing DTD v0 20100105//EN" "tax-treatment-NSO.dtd">
<tp:taxon-treatment xmlns:tp="http://www.plazi.org/taxpub"><tp:treatment-meta><kwd-group><label>Taxon classification</label><kwd><named-content content-type="kingdom">Animalia</named-content></kwd><kwd><named-content content-type="order">Diptera</named-content></kwd><kwd><named-content content-type="family">Asilidae</named-content></kwd></kwd-group><mixed-citation publication-type="journal"><person-group><name><surname>Vieira</surname><given-names>Rodrigo</given-names></name><name><surname>Rafael</surname><given-names>José Albertino</given-names></name></person-group><article-title><italic><tp:taxon-name><tp:taxon-name-part taxon-name-part-type="genus">Longivena</tp:taxon-name-part></tp:taxon-name></italic>, a new robber-fly genus from Brazil (<tp:taxon-name><tp:taxon-name-part taxon-name-part-type="order">Diptera</tp:taxon-name-part></tp:taxon-name>, <tp:taxon-name><tp:taxon-name-part taxon-name-part-type="family">Asilidae</tp:taxon-name-part></tp:taxon-name>, <tp:taxon-name><tp:taxon-name-part taxon-name-part-type="subfamily">Asilinae</tp:taxon-name-part></tp:taxon-name>)</article-title><source>Zookeys</source><day>30</day><month>9</month><year>2014</year><volume>2014</volume><issue>443</issue><fpage>119</fpage><lpage>138</lpage><pub-id pub-id-type="doi">10.3897/zookeys.443.8324</pub-id></mixed-citation></tp:treatment-meta><tp:nomenclature><tp:taxon-name>
                        <tp:taxon-name-part taxon-name-part-type="genus">Longivena</tp:taxon-name-part>
                        <tp:taxon-name-part taxon-name-part-type="species">flava</tp:taxon-name-part>
                        <object-id xmlns:xlink="http://www.w3.org/1999/xlink" content-type="zoobank" xlink:type="simple">http://zoobank.org/333952F0-A70A-4443-9A16-8A4A5B43A5D5</object-id>
                    </tp:taxon-name><tp:taxon-status xmlns:xlink="http://www.w3.org/1999/xlink" xlink:type="simple">sp. n.</tp:taxon-status><xref ref-type="fig" rid="F4">Figs 23</xref><xref ref-type="fig" rid="F4">–31</xref><!--PageBreak--><!--PageBreak--><!--PageBreak--><!--PageBreak--><!--PageBreak--></tp:nomenclature><tp:treatment-sec sec-type="Diagnosis"><title>Diagnosis.</title><p>Antepronotum and postpronotum yellow; mesonotum yellowish (Fig. <xref ref-type="fig" rid="F4">23</xref>); pleuron yellow, except for black katepimeron (Fig. <xref ref-type="fig" rid="F4">23</xref>); legs whitish yellow, except for femora with black apex (Fig. <xref ref-type="fig" rid="F4">23</xref>); tergites yellow, with black dorsal maculae on tergites I–V (Figs <xref ref-type="fig" rid="F4">23</xref>, <xref ref-type="fig" rid="F4">24</xref>); sternites whitish to light yellow; male sternite VIII developed medioapically (Fig. <xref ref-type="fig" rid="F4">31</xref>); terminalia light yellow basally and brown to black on remaining area (Figs <xref ref-type="fig" rid="F4">23</xref>, <xref ref-type="fig" rid="F4">24</xref>).</p></tp:treatment-sec><tp:treatment-sec sec-type="Male"><title>Male.</title><p><bold>Holotype.</bold> Head. Scape yellow with black apex, pedicel yellow, but black dorsally and apically, postpedicel black; two long ocellar macrosetae and seven long setae; vertex yellow, gold tomentose; frons and face yellow, gold tomentose; mystax with black and yellow macrosetae; palpus yellow with black and yellow setae; proboscis black, except for yellow labella with labial setae yellowish; occiput gold tomentose with yellow setae; eight to nine black postocular macrosetae.</p><p>Thorax (Fig. <xref ref-type="fig" rid="F4">23</xref>). Antepronotum and postpronotum yellow; mesonotum yellow; pleuron yellow, except for black katepimeron. Chaetotaxy: two black notopleural macrosetae; one to two black supra-alar macrosetae; two black postalar macrosetae; black dorsocentral macrosetae; no anatergal setae; no apical scutellar setae; discal scutellar setae yellowish, except for one black seta; katatergal macrosetae yellowish; setae on posterior meron + metanepisternum yellowish.</p><p>Wing (Fig. <xref ref-type="fig" rid="F1">3</xref>). Crossvein r-m basal to middle of discal cell; halter whitish-yellow.</p><p>Legs (Fig. <xref ref-type="fig" rid="F4">25</xref>). Light yellow, except apex femora black. Fore femur with thin and yellow ventral setae; mid femur with three black anterior setae; hind femur with three yellow anterior setae, two yellow and three black anteroventral setae, and preapical dorsal region with one black anterior macroseta and one yellow posterior macroseta; fore tibia with two to three yellow and one black posterior macrosetae; mid tibia with two long black anteroventral setae; hind tibia with three black and one yellow anterior setae; hind tibia with a group of short, yellow, spiniform setae, in a row from the base of the tibia and continuing until the fourth tarsomere; fore and mid tarsomeres with black setae; hind tarsomeres with mostly black setae, except for two yellow setae apically on the first tarsomere.</p><p>Abdomen (Fig. <xref ref-type="fig" rid="F4">23</xref>). Tergites yellow, with black dorsal maculae on tergites I–V; sternites whitish to light yellow; sternite VIII developed medioapically.</p><p>Terminalia (Figs <xref ref-type="fig" rid="F4">24</xref>, <xref ref-type="fig" rid="F4">26</xref>–<xref ref-type="fig" rid="F4">31</xref>). Light yellow basally, remaining dark brown to black (Figs <xref ref-type="fig" rid="F4">23</xref>, <xref ref-type="fig" rid="F4">24</xref>). Epandrium with a truncate projection in lateral view (Figs <xref ref-type="fig" rid="F4">24</xref>, <xref ref-type="fig" rid="F4">26</xref>); gonocoxite with a long projection truncated apically (Fig. <xref ref-type="fig" rid="F4">28</xref>); gonostylus enlarged apically, with small spiniform setae (Fig. <xref ref-type="fig" rid="F4">30</xref>); ejaculatory apodeme long and narrow proximally in lateral view (Fig. <xref ref-type="fig" rid="F4">27</xref>); aedeagus with round ventral projection placed before the curved apex (Figs <xref ref-type="fig" rid="F4">27</xref>, <xref ref-type="fig" rid="F4">29</xref>).</p><p><bold>Length.</bold> Body 12.2 mm; wing 9.2 mm.</p></tp:treatment-sec><tp:treatment-sec sec-type="Female"><title>Female.</title><p>Unknown.</p></tp:treatment-sec><tp:treatment-sec sec-type="Holotype conditions"><title>Holotype conditions.</title><p>left wing slightly wrinkled; right katatergite and left posterior basalare sclerite punctured; right mid leg glued onto thorax; hind tibiae crushed medially. Right detached wing mounted on microslides, terminalia placed in microvial with glycerin and pinned along with the specimen.</p></tp:treatment-sec><tp:treatment-sec sec-type="Etymology"><title>Etymology.</title><p>From Latin <italic>flava</italic> = yellow, referring to the specimen’s color.</p><p><bold>Distribution. Brazil:</bold> Mato Grosso do Sul (Fig. <xref ref-type="fig" rid="F7">50</xref>).</p></tp:treatment-sec><tp:treatment-sec sec-type="Type material examined"><title>Type material examined.</title><p><bold>Holotype:</bold> BRASIL, Mato Grosso do Sul, Dourados, <named-content xmlns:xlink="http://www.w3.org/1999/xlink" content-type="dwc:verbatimCoordinates" xlink:type="simple">22°11'42.2"S, 54°58'35.6"W</named-content>, 398m, 23.x–06.xi.2012 / Malaise, Teles Col., Amostra 15 / Holotype <italic><tp:taxon-name><tp:taxon-name-part taxon-name-part-type="genus">Longivena</tp:taxon-name-part> <tp:taxon-name-part taxon-name-part-type="species">flava</tp:taxon-name-part></tp:taxon-name></italic> (♂ INPA).</p><fig id="F4" position="float" orientation="portrait"><label>Figures 23–31.</label><caption><p><italic><tp:taxon-name><tp:taxon-name-part taxon-name-part-type="genus">Longivena</tp:taxon-name-part> <tp:taxon-name-part taxon-name-part-type="species">flava</tp:taxon-name-part></tp:taxon-name></italic> sp. n. Holotype male. <bold>23</bold> Habitus, lateral view <bold>24</bold> Terminalia, lateral view <bold>25</bold> Wing <bold>26</bold> Terminalia, lateral view treated in hot 10% KOH <bold>27</bold> Aedeagus <bold>28</bold> Gonocoxite and gonostylus <bold>29</bold> Apex of aedeagus <bold>30</bold> Apex of gonostylus <bold>31</bold> Sternite VIII. Abbreviations: aed: aedeagus; cerc: cercus; ej apod: ejaculatory apodeme; epand: epandrium; goncx: gonocoxite; gonst: gonostylus; st VIII: sternite VIII.</p></caption><graphic xmlns:xlink="http://www.w3.org/1999/xlink" xlink:href="zookeys-443-119-g004.jpg" position="float" orientation="portrait" xlink:type="simple" id="oo_32304.jpg"/></fig></tp:treatment-sec><tp:treatment-sec><!--Section generated to contain objects referenced in tp:taxon-treatment.--><fig id="F1" position="float" orientation="portrait"><label>Figures 1–9.</label><caption><p><italic><tp:taxon-name><tp:taxon-name-part taxon-name-part-type="genus">Longivena</tp:taxon-name-part> <tp:taxon-name-part taxon-name-part-type="species">bilobata</tp:taxon-name-part></tp:taxon-name></italic> sp. n. Holotype male. <bold>1</bold> Habitus, lateral view <bold>2</bold> Terminalia, lateral view <bold>3</bold> Wing. Obs. The small crosssvein connecting stump vein with R<sub>2+3</sub> is an anomaly <bold>4</bold> Terminalia, lateral view treated in hot 10% KOH <bold>5</bold> Sternite VIII <bold>6</bold> Gonocoxite and gonostylus <bold>7</bold> Apex of gonostylus <bold>8</bold> Aedeagus <bold>9</bold> Apex of aedeagus. Abbreviations: aed: aedeagus; cerc: cercus; ej apod: ejaculatory apodeme; epand: epandrium; goncx: gonocoxite; gonst: gonostylus; hypd: hypandrium; st VIII: sternite VIII.</p></caption><graphic xmlns:xlink="http://www.w3.org/1999/xlink" xlink:href="zookeys-443-119-g001.jpg" position="float" orientation="portrait" xlink:type="simple" id="oo_32301.jpg"/></fig><fig id="F7" position="float" orientation="portrait"><label>Figure 50.</label><caption><p>Distribution of <italic><tp:taxon-name><tp:taxon-name-part taxon-name-part-type="genus">Longivena</tp:taxon-name-part></tp:taxon-name></italic> gen. n. species.</p></caption><graphic xmlns:xlink="http://www.w3.org/1999/xlink" xlink:href="zookeys-443-119-g007.jpg" position="float" orientation="portrait" xlink:type="simple" id="oo_32307.jpg"/></fig></tp:treatment-sec></tp:taxon-treatment>
