# Supplementary material for: Longivena, a new robber-fly genus from Brazil (Diptera, Asilidae, Asilinae)
Source: Zookeys. 2014 Sep 30;(443):119–38. doi: 10.3897/zookeys.443.8324 (PMC4205505; doi:10.3897/zookeys.443.8324)
Supplement: XML Treatment for Longivena limeiraoliverai [file zookeys.443.8324-treatment5.xml]

<!DOCTYPE tp:taxon-treatment
  PUBLIC "-//TaxonX//DTD Taxonomic Treatment Publishing DTD v0 20100105//EN" "tax-treatment-NSO.dtd">
<tp:taxon-treatment xmlns:tp="http://www.plazi.org/taxpub"><tp:treatment-meta><kwd-group><label>Taxon classification</label><kwd><named-content content-type="kingdom">Animalia</named-content></kwd><kwd><named-content content-type="order">Diptera</named-content></kwd><kwd><named-content content-type="family">Asilidae</named-content></kwd></kwd-group><mixed-citation publication-type="journal"><person-group><name><surname>Vieira</surname><given-names>Rodrigo</given-names></name><name><surname>Rafael</surname><given-names>José Albertino</given-names></name></person-group><article-title><italic><tp:taxon-name><tp:taxon-name-part taxon-name-part-type="genus">Longivena</tp:taxon-name-part></tp:taxon-name></italic>, a new robber-fly genus from Brazil (<tp:taxon-name><tp:taxon-name-part taxon-name-part-type="order">Diptera</tp:taxon-name-part></tp:taxon-name>, <tp:taxon-name><tp:taxon-name-part taxon-name-part-type="family">Asilidae</tp:taxon-name-part></tp:taxon-name>, <tp:taxon-name><tp:taxon-name-part taxon-name-part-type="subfamily">Asilinae</tp:taxon-name-part></tp:taxon-name>)</article-title><source>Zookeys</source><day>30</day><month>9</month><year>2014</year><volume>2014</volume><issue>443</issue><fpage>119</fpage><lpage>138</lpage><pub-id pub-id-type="doi">10.3897/zookeys.443.8324</pub-id></mixed-citation></tp:treatment-meta><tp:nomenclature><tp:taxon-name>
                        <tp:taxon-name-part taxon-name-part-type="genus">Longivena</tp:taxon-name-part>
                        <tp:taxon-name-part taxon-name-part-type="species">limeiraoliverai</tp:taxon-name-part>
                        <object-id xmlns:xlink="http://www.w3.org/1999/xlink" content-type="zoobank" xlink:type="simple">http://zoobank.org/328692B6-E5FA-41BE-8F23-7746142FA8FB</object-id>
                    </tp:taxon-name><tp:taxon-status xmlns:xlink="http://www.w3.org/1999/xlink" xlink:type="simple">sp. n.</tp:taxon-status><xref ref-type="fig" rid="F5">Figs 32</xref><xref ref-type="fig" rid="F5">–40</xref></tp:nomenclature><tp:treatment-sec sec-type="Diagnosis"><title>Diagnosis.</title><p>Two setae and four ocellar macrosetae; sternite VIII without projections (Fig. <xref ref-type="fig" rid="F5">36</xref>); epandrium basal margin rounded, apex subtriangular in lateral view, without projections (Figs <xref ref-type="fig" rid="F5">33</xref>, <xref ref-type="fig" rid="F5">35</xref>); gonostylus apex rounded with an apically rounded ventral projection (Figs <xref ref-type="fig" rid="F5">36</xref>, <xref ref-type="fig" rid="F5">37</xref>); gonocoxite tapering apically (Fig. <xref ref-type="fig" rid="F5">37</xref>); aedeagus apex with a subtriangular projection (Figs <xref ref-type="fig" rid="F5">39</xref>, <xref ref-type="fig" rid="F5">40</xref>).</p></tp:treatment-sec><tp:treatment-sec sec-type="Male"><title>Male.</title><p><bold>Holotype.</bold> Head. Antenna black; two setae and four ocellar macrosetae; vertex, frons and face black, golden tomentose; mystax with black macrosetae; palpus with black setae; proboscis black with yellow, ventral setae; labial setae yellowish; occiput black, silver tomentose, sparse; white occipital setae; seven to nine black postocular macrosetae.</p><p>Thorax (Fig. <xref ref-type="fig" rid="F5">32</xref>). Antepronotum black, golden to brown tomentose; postpronotum black, golden tomentose; mesonotum black dorsally, golden laterally, presutural and prescutellar spot golden tomentose; pleuron gray tomentose, except for anepisternum black and sparsely gray tomentose; scutellum golden tomentose. Chaetotaxy: two black notopleural macrosetae; two black supra-alar macrosetae; three pairs black presutural dorsocentral macrosetae; no anatergal setae; three macrosetae and black, apical scutellar setae; black discal scutellar setae blackish; katatergal macrosetae yellow; setae on posterior meron + metanepisternum yellowish.</p><p>Wing (Fig. <xref ref-type="fig" rid="F5">34</xref>). Brown. Crossvein r-m passes slightly beyond middle of discal cell; halter yellow.</p><p>Legs (Fig. <xref ref-type="fig" rid="F5">32</xref>). Wholly black. Fore femur with yellow and black setae ventrally; mid femur with yellow setae ventrally, with one black apical macroseta posterodorsally; hind femur with four black setae and one black macroseta anteroventrally, and three black macrosetae anteriorly; fore tibia with four black setae posteriorly; mid tibia with three yellow setae posteriorly; hind tibia with two black macrosetae posteriorly; tarsomeres with black setae.</p><p>Abdomen. Tergites I–II black, gray tomentose on apical margin; tergites II–III with gray tomentose triangular macula; tergites IV–V wholly black and tergites VI–VII gray tomentose (Figs <xref ref-type="fig" rid="F5">32</xref>, <xref ref-type="fig" rid="F5">33</xref>); sternites I–V gray and brown tomentose and sternites VI–VII only gray tomentose; sternite VIII without projections (Fig. <xref ref-type="fig" rid="F5">36</xref>).</p><p>Terminalia. Brown to black (Figs <xref ref-type="fig" rid="F5">32</xref>, <xref ref-type="fig" rid="F5">33</xref>). Epandrium basal margin rounded, apex subtriangular in lateral view, without projections (Figs <xref ref-type="fig" rid="F5">33</xref>, <xref ref-type="fig" rid="F5">35</xref>); gonostylus apex rounded, with an apically rounded ventral projection (Figs <xref ref-type="fig" rid="F5">37</xref>, <xref ref-type="fig" rid="F5">38</xref>); gonocoxite tapering apically (Fig. <xref ref-type="fig" rid="F5">37</xref>); ejaculatory apodeme short and wide proximally in lateral view (Fig. <xref ref-type="fig" rid="F5">39</xref>); aedeagus with subtriangular process before curved apex (Figs <xref ref-type="fig" rid="F5">39</xref>, <xref ref-type="fig" rid="F5">40</xref>).</p><p><bold>Length.</bold> Body 10.1 mm; wing 6.8 mm.</p></tp:treatment-sec><tp:treatment-sec sec-type="Holotype conditions"><title>Holotype conditions.</title><p>Left detached wing mounted on microslides, terminalia placed in microvial with glycerin and pinned along with the specimen.</p></tp:treatment-sec><tp:treatment-sec sec-type="Female"><title>Female.</title><p>Unknown.</p></tp:treatment-sec><tp:treatment-sec sec-type="Variations"><title>Variations</title><p><bold>(n= 3).</bold> Body length 10.1–12.1 mm; wing 6.3–7.5 mm; four pairs black, presutural dorsocentral macrosetae; four macrosetae and two black apical scutellar setae; capitulum reddish brown; hind femur with two black macrosetae anteriorly; hind tibia with three black macrosetae posteriorly.</p></tp:treatment-sec><tp:treatment-sec sec-type="Etymology"><title>Etymology.</title><p>A patronym to the researcher Francisco Limeira–de–Oliveira, PhD at Universidade Estadual do Maranhão.</p></tp:treatment-sec><tp:treatment-sec sec-type="Distribution"><title>Distribution.</title><p><bold>Brazil:</bold> Maranhão (Fig. <xref ref-type="fig" rid="F7">50</xref>).</p></tp:treatment-sec><tp:treatment-sec sec-type="Type material examined"><title>Type material examined.</title><p><bold>Holotype:</bold> BRASIL, MA[ranhão], Mirador, Parque</p><p>Est.[adual] Mirador, Povoado Pindaíba (Mel), <named-content xmlns:xlink="http://www.w3.org/1999/xlink" content-type="dwc:verbatimCoordinates" xlink:type="simple">06°39'44"S, 45°01'37"W</named-content> / Armadilha de Malaise, 01–05.vi.2011, F. Limeira–de–Oliveira, M.M. Abreu &amp; J.S. Pinto Júnior / Holotype <italic><tp:taxon-name><tp:taxon-name-part taxon-name-part-type="genus">Longivena</tp:taxon-name-part> <tp:taxon-name-part taxon-name-part-type="species">limeiraoliverai</tp:taxon-name-part></tp:taxon-name></italic>  (♂ INPA).</p><p><bold>Paratypes:</bold> same data as holotype (1♂ INPA); BRASIL, MA[ranhão], Mirador, Parque Est.[adual] Mirador, Base da Geraldina / Armadilha de Malaise, 20.v–02.vi.2007, F. Limeira–de–Oliveira, Cols / Paratype <italic><tp:taxon-name><tp:taxon-name-part taxon-name-part-type="genus">Longivena</tp:taxon-name-part> <tp:taxon-name-part taxon-name-part-type="species">limeiraoliverai</tp:taxon-name-part></tp:taxon-name></italic> (1♂ CZMA); same data as holotype: 07–14.v.2010, J.C. Silva &amp; M.M. Abreu / Paratype <italic><tp:taxon-name><tp:taxon-name-part taxon-name-part-type="genus">Longivena</tp:taxon-name-part> <tp:taxon-name-part taxon-name-part-type="species">limeiraoliverai</tp:taxon-name-part></tp:taxon-name></italic> (1♂ CZMA).</p><fig id="F5" position="float" orientation="portrait"><label>Figures 32–40.</label><caption><p><italic><tp:taxon-name><tp:taxon-name-part taxon-name-part-type="genus">Longivena</tp:taxon-name-part> <tp:taxon-name-part taxon-name-part-type="species">limeiraoliverai</tp:taxon-name-part></tp:taxon-name></italic> sp. n. Holotype male. <bold>32</bold> Habitus, lateral view <bold>33</bold> Terminalia, lateral view <bold>34</bold> Wing <bold>35</bold> Terminalia, lateral view treated in hot 10% KOH <bold>36</bold> Sternite VIII <bold>37</bold> Gonocoxite and gonostylus <bold>38</bold> Apex of gonostylus <bold>39</bold> Aedeagus <bold>40</bold> Apex of aedeagus. Abbreviations: aed: aedeagus; cerc: cercus; ej apod: ejaculatory apodeme; epand: epandrium; goncx: gonocoxite; gonst: gonostylus; hypd: hypandrium; st VIII: sternite VIII.</p></caption><graphic xmlns:xlink="http://www.w3.org/1999/xlink" xlink:href="zookeys-443-119-g005.jpg" position="float" orientation="portrait" xlink:type="simple" id="oo_32305.jpg"/></fig></tp:treatment-sec><tp:treatment-sec><!--Section generated to contain objects referenced in tp:taxon-treatment.--><fig id="F7" position="float" orientation="portrait"><label>Figure 50.</label><caption><p>Distribution of <italic><tp:taxon-name><tp:taxon-name-part taxon-name-part-type="genus">Longivena</tp:taxon-name-part></tp:taxon-name></italic> gen. n. species.</p></caption><graphic xmlns:xlink="http://www.w3.org/1999/xlink" xlink:href="zookeys-443-119-g007.jpg" position="float" orientation="portrait" xlink:type="simple" id="oo_32307.jpg"/></fig></tp:treatment-sec></tp:taxon-treatment>
