# Supplementary material for: Longivena, a new robber-fly genus from Brazil (Diptera, Asilidae, Asilinae)
Source: Zookeys. 2014 Sep 30;(443):119–38. doi: 10.3897/zookeys.443.8324 (PMC4205505; doi:10.3897/zookeys.443.8324)
Supplement: XML Treatment for Longivena spatulata [file zookeys.443.8324-treatment6.xml]

<!DOCTYPE tp:taxon-treatment
  PUBLIC "-//TaxonX//DTD Taxonomic Treatment Publishing DTD v0 20100105//EN" "tax-treatment-NSO.dtd">
<tp:taxon-treatment xmlns:tp="http://www.plazi.org/taxpub"><tp:treatment-meta><kwd-group><label>Taxon classification</label><kwd><named-content content-type="kingdom">Animalia</named-content></kwd><kwd><named-content content-type="order">Diptera</named-content></kwd><kwd><named-content content-type="family">Asilidae</named-content></kwd></kwd-group><mixed-citation publication-type="journal"><person-group><name><surname>Vieira</surname><given-names>Rodrigo</given-names></name><name><surname>Rafael</surname><given-names>José Albertino</given-names></name></person-group><article-title><italic><tp:taxon-name><tp:taxon-name-part taxon-name-part-type="genus">Longivena</tp:taxon-name-part></tp:taxon-name></italic>, a new robber-fly genus from Brazil (<tp:taxon-name><tp:taxon-name-part taxon-name-part-type="order">Diptera</tp:taxon-name-part></tp:taxon-name>, <tp:taxon-name><tp:taxon-name-part taxon-name-part-type="family">Asilidae</tp:taxon-name-part></tp:taxon-name>, <tp:taxon-name><tp:taxon-name-part taxon-name-part-type="subfamily">Asilinae</tp:taxon-name-part></tp:taxon-name>)</article-title><source>Zookeys</source><day>30</day><month>9</month><year>2014</year><volume>2014</volume><issue>443</issue><fpage>119</fpage><lpage>138</lpage><pub-id pub-id-type="doi">10.3897/zookeys.443.8324</pub-id></mixed-citation></tp:treatment-meta><tp:nomenclature><tp:taxon-name>
                        <tp:taxon-name-part taxon-name-part-type="genus">Longivena</tp:taxon-name-part>
                        <tp:taxon-name-part taxon-name-part-type="species">spatulata</tp:taxon-name-part>
                        <object-id xmlns:xlink="http://www.w3.org/1999/xlink" content-type="zoobank" xlink:type="simple">http://zoobank.org/8293ED25-CC91-47BC-A821-98AC41243DCB</object-id>
                    </tp:taxon-name><tp:taxon-status xmlns:xlink="http://www.w3.org/1999/xlink" xlink:type="simple">sp. n.</tp:taxon-status><xref ref-type="fig" rid="F6">Figs 41</xref><xref ref-type="fig" rid="F6">–49</xref><!--PageBreak--><!--PageBreak--><!--PageBreak--><!--PageBreak--><!--PageBreak--></tp:nomenclature><tp:treatment-sec sec-type="Diagnosis"><title>Diagnosis.</title><p>four setae and two ocellar macrosetae; tergites V–VII brown; sternites I–IV black, gray tomentose; sternite VIII triangular, developed medioapically and with yellow setae (Fig. <xref ref-type="fig" rid="F6">45</xref>); epandrium basal margin rounded, apex with two truncated projections in lateral view (Figs <xref ref-type="fig" rid="F6">42</xref>, <xref ref-type="fig" rid="F6">44</xref>); gonocoxite with a long spatulated projection (Fig. <xref ref-type="fig" rid="F6">46</xref>).</p></tp:treatment-sec><tp:treatment-sec sec-type="Male"><title>Male.</title><p><bold>Holotype.</bold> Head. Antenna black; four setae and two ocellar macrosetae; vertex black, sparsely golden tomentose; frons black; face black, golden tomentose; mystax with black setae on dorsal 1/2 of facial swelling and yellow setae on ventral 1/2; palpus with yellow setae on basal 1/2 and black setae on apical 1/2; proboscis black with yellow setae ventrally; yellow labial setae; occiput black, golden tomentose, sparse; yellow occipital setae; seven black and four yellow, thick, postocular macrosetae on each side of the head.</p><p>Thorax (Fig. <xref ref-type="fig" rid="F6">41</xref>). Antepronotum black, golden to brown tomentose; postpronotum black, golden tomentose; mesonotum black dorsally, golden laterally, presutural and prescutellar spot golden tomentose; pleuron gray tomentose, except for anepisternum black, sparsely golden tomentose; scutellum golden tomentose. Chaetotaxy: two black notopleural macrosetae; two black supra-alar macrosetae; two black postalar macrosetae; two pairs black presutural dorsocentral macrosetae; no anatergal setae; one pair of yellow apical scutellar macrosetae; katatergal macrosetae yellow; setae on posterior meron + metanepisternum yellowish.</p><p>Wing (Fig. <xref ref-type="fig" rid="F6">43</xref>). Brown. Crossvein r-m passes slightly beyond middle of discal cell; halter with yellow stem and dark red capitulum.</p><p>Legs (Fig. <xref ref-type="fig" rid="F6">41</xref>). Femora black; fore tibia black anteriorly, brown ventrally, and with basal 1/2 brown and apical 1/2 black posterodorsally; mid tibia with basal 2/3 brown and apical 1/3 black anteriorly, remaining brown (except apex black); hind tibia brown, black posteroapically; tarsomeres brown, except for black apical ones. Fore femur with only yellow setae ventrally; mid femur with a yellow macroseta anteromedially and two black macrosetae apically and one yellow apical seta posterodorsally; hind femur with three yellow macrosetae anteriorly, three yellow setae basally, and three black macrosetae apically, one black preapical macroseta anterodorsally and one yellow preapical macroseta posterodorsally; fore tibia with four yellow setae posteriorly; mid tibia with two black setae anteriorly and three yellow setae posteriorly; hind tibia with <!--PageBreak--><!--PageBreak-->three yellow setae anteriorly and three posteriorly; tarsomeres with black setae, except for one yellow seta on the first tarsomere of the right mid leg.</p><p>Abdomen. Tergites I–IV black, gray tomentose, with brown apical margin, tergites V–VII brown; sternites I–IV black, gray tomentose; sternites V–VII gray and brown tomentose; sternite VIII triangular, medioapically developed and with yellow setae.</p><p>Terminalia (Figs <xref ref-type="fig" rid="F6">42</xref>, <xref ref-type="fig" rid="F6">44</xref>–<xref ref-type="fig" rid="F6">49</xref>). Brown to black (Figs <xref ref-type="fig" rid="F6">41</xref>, <xref ref-type="fig" rid="F6">42</xref>). Epandrium basal margin rounded, apex with two truncated projections in lateral view (Figs <xref ref-type="fig" rid="F6">42</xref>, <xref ref-type="fig" rid="F6">44</xref>); gonostylus with apical indentation (Figs <xref ref-type="fig" rid="F6">46</xref>, <xref ref-type="fig" rid="F6">47</xref>); gonocoxite with long and spatulated projection, and medial margin with black and yellow setae (Fig. <xref ref-type="fig" rid="F6">46</xref>); ejaculatory apodeme long and wide proximally in lateral view (Fig. <xref ref-type="fig" rid="F6">48</xref>); aedeagus apex with trapezoidal projection (Figs <xref ref-type="fig" rid="F6">48</xref>, <xref ref-type="fig" rid="F6">49</xref>).</p><p><bold>Length.</bold> Body 15.3 mm; wing 10.2 mm.</p></tp:treatment-sec><tp:treatment-sec sec-type="Holotype conditions"><title>Holotype conditions.</title><p>Left hind leg lost; part of tergite I separated from thorax. Right detached wing mounted on microslides, terminalia placed in microvial with glycerin and pinned along with the specimen.</p><!--PageBreak--></tp:treatment-sec><tp:treatment-sec sec-type="Female"><title>Female.</title><p>Unknown.</p></tp:treatment-sec><tp:treatment-sec sec-type="Etymology"><title>Etymology,</title><p>From Latin <italic>spatulata</italic> = spatulated, referring to the shape of the gonocoxite apex.</p></tp:treatment-sec><tp:treatment-sec sec-type="Distribution"><title>Distribution.</title><p><bold>Brazil:</bold> Maranhão (Fig. <xref ref-type="fig" rid="F7">50</xref>).</p><fig id="F6" position="float" orientation="portrait"><label>Figures 41–49.</label><caption><p><italic><tp:taxon-name><tp:taxon-name-part taxon-name-part-type="genus">Longivena</tp:taxon-name-part> <tp:taxon-name-part taxon-name-part-type="species">spatulata</tp:taxon-name-part></tp:taxon-name></italic> sp. n. Holotype male. <bold>41</bold> Habitus, lateral view <bold>42</bold> Terminalia, lateral view <bold>43</bold> Wing <bold>44</bold> Terminalia, lateral view treated in hot 10% KOH <bold>45</bold> Sternite VIII <bold>46</bold> Gonocoxite and gonostylus <bold>47</bold> Apex of gonostylus <bold>48</bold> Aedeagus <bold>49</bold> Apex of aedeagus. Abbreviations: aed: aedeagus; cerc: cercus; ej apod: ejaculatory apodeme; epand: epandrium; goncx: gonocoxite; gonst: gonostylus; st VIII: sternite VIII.</p></caption><graphic xmlns:xlink="http://www.w3.org/1999/xlink" xlink:href="zookeys-443-119-g006.jpg" position="float" orientation="portrait" xlink:type="simple" id="oo_32306.jpg"/></fig><fig id="F7" position="float" orientation="portrait"><label>Figure 50.</label><caption><p>Distribution of <italic><tp:taxon-name><tp:taxon-name-part taxon-name-part-type="genus">Longivena</tp:taxon-name-part></tp:taxon-name></italic> gen. n. species.</p></caption><graphic xmlns:xlink="http://www.w3.org/1999/xlink" xlink:href="zookeys-443-119-g007.jpg" position="float" orientation="portrait" xlink:type="simple" id="oo_32307.jpg"/></fig></tp:treatment-sec><tp:treatment-sec sec-type="Type material examined"><title>Type material examined.</title><p><bold>Holotype:</bold> BRASIL, MA[ranhão], Caxias [<named-content xmlns:xlink="http://www.w3.org/1999/xlink" content-type="dwc:verbatimCoordinates" xlink:type="simple">4°52'29"S, 43°20'49"W</named-content>], Res.[erva] Ecol.[ógica] Inhamum, Lençol e Luz mista, 29–31.i.2006, F. Limeira–de–Oliveira / Holotype <italic><tp:taxon-name><tp:taxon-name-part taxon-name-part-type="genus">Longivena</tp:taxon-name-part> <tp:taxon-name-part taxon-name-part-type="species">spatulata</tp:taxon-name-part></tp:taxon-name></italic> (♂ INPA).</p></tp:treatment-sec></tp:taxon-treatment>
